# Supplementary material for: Rare Coding Variants in Patients with Non-Syndromic Vestibular Dysfunction
Source: Genes (Basel). 2023 Mar 30;14(4):831. doi: 10.3390/genes14040831 (PMC10137884; doi:10.3390/genes14040831)
Supplement: Supplementary file 1 [file genes-14-00831-s001.zip]

Archive with 4 entries (3 files):
- genes-2300342-suppl-new/
- genes-2300342-suppl-new/genes-2300342-Supplementary Information-new.pdf
- genes-2300342-suppl-new/GenesPediatricVestibular_TableS2.xlsx
- genes-2300342-suppl-new/GenesPediatricVestibular_TableS3.xlsx
