# Supplementary material for: Rare Coding Variants in Patients with Non-Syndromic Vestibular Dysfunction
Source: Genes (Basel). 2023 Mar 30;14(4):831. doi: 10.3390/genes14040831 (PMC10137884; doi:10.3390/genes14040831)
Supplement: Supplementary file 1 [file genes-14-00831-s001.zip › genes-2300342-suppl-new/GenesPediatricVestibular_TableS2.xlsx]

## Sheet: Gene list
Table S2. List of genes used for selecting rare variants from exome sequence data
OMIM "vestibular"	OMIM "vertigo"	IMPC "balance"	MGI "ear vestibular hearing"	Migraine GWAS	Mouse hair cells	Mouse vestibular disease	OtoSCOPE V8
ACCN2	ADA2	AVP	AAK1	ACTN4	ABCD2	CACNA1A	ACTG1
ACCN4	ATP1A2	CDH23	ABCB1A	ADAM28	AK7	CDH23	ADCY1
ADCY1	BRV	CEACAM16	ABHD12	ADAMTSL4	ARID3C	CLRN1	ADGRV1
ADGRV1	BRV2	CERS5	ACAN	ADARB2	ART1	COCH	AIFM1
AEMK	C7orf22	CHN1	ACD	ADRA1B	BRIP1	CYBA	ALMS1
AGA	CACNA1A	CYBA	ACHE	AGBL1	CAR8	KCNA1	ATP2B2
AI1F	CACNB4	DLL1	ACSL4	AJAP1	CASC1	MYO7A	ATP6V1B1
ALDH7A1	CCND1	EPGN	ACTB	AKAP7	CCDC113	NOX3	BDP1
ALG10	CNNM2	EPHA10	ACTG1	ALS2CR8	CCDC147	OTOF	BSND
ALG10B	COCH	FASTKD5	ACTN4	APOA1BP	CCDC151	OTOP1	CABP2
ALR	COL1A1	FGF7	ACVR1	APOE	CCDC19	PCDH15	CACNA1D
AMBN	DFNA16	GNAO1	ADAMTS15	ARL15	CCDC33	PLDN	CATSPER2
AP2TF	DFNA51	HAPLN1	ADAMTS3	ARMS2	CES2	PTPRQ	CCDC50
AQP1	DFNA54	HSD17B1	ADCY9	ASAP1	CRTAC1	SLC30A4	CD164
AQP4	EA3	INHBB	ADGRB1	ASTN2	CSMD1	SLC4A11	CDC14A
ARL13B	EA7	IPP	ADGRV1	ATF7	CYP1A2	USH1C	CDC14A
ARL2L1	FOXI1	KLF7	ADORA2A	BAZ1B	DBPHT2	USH2A	CDH23
ARSG	FXN	LEPR	AFF3	BICC1	DDO		CDH23
ARVC2	GCDH	MCUB	AGA	BPIFC	DERA		CEACAM16
ARVD2	GJB2	MIR96	AGTPBP1	CARF	DMKN		CIB2
ASIC4	GJB3	MYO1H	AHL2	CASZ1	DNAHC10		CISD2
ASPA	GJB6	MYO7A	AHL3	CCM2L	DNAHC11		CLDN14
ATFB3	GLA	ODF3L2	AHR	CDC5L	DNAHC5		CLIC5
ATH1	GRAP	PFDN6	AHRR	CDH13	DSCAM		CLPP
ATN	ITPR1	PKP4	AHSG	CDH4	DYDC2		CLRN1
ATOH1	KCNA1	POSTN	AKR1C12	CDKN2B-AS1	FBXO32		COCH
ATP2B2	KCNJ10	PRPF6	ALDH1A2	CENPF	FHAD1		COL11A1
ATQ1	LOXHD1	RNF25	ALDH1L1	CFDP1	FOXJ1		COL11A1
ATXN3	MVK	SERPINB5	ALDOC	CHRM2	GAL		COL11A2
AUNB1	MYO7A	SLC8B1	ALG10B	CLVS1	GAS2L2		COL11A2
AUTS16	NAGA	STAT1	ALMS1	CNNM2	GBX2		COL11A2
BAF57	NOTCH3	SYN3	ALX1	CNPY1	GCK		COL11A2
BCL1	OTOGL	USH1C	ANEM	COX7B2	GM101		COL2A1
BDNF	PDGFB		ANK	CPQ	GM114		COL4A3
BDPLT22	PRNP		ANKFN1	CTIF	GM14461		COL4A4
BMND16	SLC12A3		ANKFY1	CTNNA3	GM595		COL4A5
BNAC4	SLC1A3		ANKRD11	CTR9	GM879		COL4A6
BOFS	SLC20A2		ANKRD6	CYP2C19	HOPX		COL9A1
BOR	SLC26A4		ANP32B	DCLRE1C	ID4		COL9A2
BOS1	SLC44A4		AP1G1	DIP2C	IRAK2		CRYL1
BOS3	SLITRK6		AP3B1	DLG2	IRX2		CRYM
BPPV	SYT2		AP3B2	DOCK4	KCNE2		DCDC2
BRN3C	TPK1		AP3D1	DSTN	KIF6		DFNA5
BSAS	VHL		APAF1	ECM1	KRT20		DIABLO
BSND	WFS1		APC	EEF1DP6	LCT		DIAPH1
CACNA1A	ACDP2		APOD	EPB41L2	LIPH		DIAPH3
CACNA1D	AEMK		APOE	EYA1	LRRC18		DSPP
CACNL1A2	BPPV		AQP1	FALEC	LRRC27		EDN3
CACNL1A4	CACNL1A4		AQP3	FAM49B	LRRC51		EDNRB
CANVAS	CADASIL1		AQP4	FARP1	MDH1B		ELMOD3
CAPB	CCM2		AQP5	FBN2	MLC1		EPS8
CCDC50	CECR1		ARHGAP29	FECH	NKX3–1		EPS8L2
CCHL1A2	CMS7		ARID1A	FGF23	NXF3		ESPN
CCND1	CTL4		ARSA	FGF6	PERP		ESRRB
CDC14A	CX26		ARSB	FHL5	PLAC1L		EYA1
CDCL1	CX30		ASIC2	FOXP1	PLCXD2		EYA4
CDH23	CX31		ASIC3	FRMD4A	POPDC3		FAM65B
CEP78	DFNA9		ASPA	FUT9	PRR15		FGF3
CHD7	DFNB114		ASPN	GAPDHP24	PTCHD3		FGFR1
CHIP28	DFNB77		ASS1	GFRA1	PTPN22		FGFR2
CIB2	DFNMYP		ATAD2B	GFRA2	RAB3C		FOXI1
CIP98	EAAT1		ATF2	GJA1	RXFP2		GATA3
CLG	EJM6		ATG4B	GPR149	SLC15A5		GIPC3
CLG	FHM2		ATG5	HAUS1	SLC17A2		GIPC3
CLIC5	FKHL10		ATOH1	HCG20	SLC17A8		GJB2
CLRN1	FRDA		ATP1A3	HCK	SPAG16		GJB2
CMCS	MLVAR		ATP2B2	HEY2	STOX1		GJB3
CMM8	MVLK		ATP6V0A4	HJURP	STYXL1		GJB6
CMM8	NCCT		ATP6V1B1	HMGB3P19	TCTEX1D1		GJB6
CMT2W	OI1		ATP6V1B2	HNRNPA3P8	TEKT2		GPSM2
CMTRIB	PDS		ATP8A2	HNRNPKP3	TEKT4		GRHL2
CO	PRAD1		ATP8B1	HPSE2	TMEM130		GRXCR1
COCH	PRIP		AVPI1	HTRA1	TNR		GRXCR2
COL1A1	SCA15		AXIN1	IGLL1	TPO		HARS2
COL2A1	SESAME		BAIAP2L2	IGSF9B	TRDN		HGF
COL7A1	SIS		BARHL1	IGSF9B	TRIM9		HOMER2
COMA	THMD5		BBN	IMMP2L	ULK4		HSD17B4
COMMAD	USH1B		BBS1	IMMP2L	WT1		ILDR1
COXPD24	WFRS		BBS4	INA	ZBBX		KARS
CRDHL	BCL1		BCL2	INA	ZCCHC12		KCNE1
CRYM	CASIL		BDD	INHBA	ZP3		KCNJ10
CSS5	DFNA2B		BDNF	INHBA-AS1			KCNQ1
CTRCT41	DFNA3B		BLOC1S3	INPP5A			KCNQ4
CWS1	DFNB110		BLOC1S5	ITPK1			KITLG
CX26	DFNB1A		BLOC1S6	JAG1			KITLG
CX30	DFNB2		BLVRB	JPH3			LARS2
CX31	DFNB4		BMP2	KANK1			LHFPL5
CX3CL1	DFNB84B		BMP4	KATNBL1P4			LOC653786
CYBA	DUP9q21.11		BMP5	KBTBD8			LOXHD1
DBA10	EA1		BMP7	KCNK5			LOXL3
DBS	EA5		BMPER	KLF10			LRTOMT
DCDC2	EA6		BMPR1A	KLF9			MARVELD2
DCUA	FARR		BOD1	KSR2			MCM2
DFNA11	FREAC6		BONA	LEPROTL1			MET
DFNA14	GLVR2		BPIFA1	LIMCH1			MiR-96
DFNA22	HOMG6		BRD2	LINC01765			MITF
DFNA23	IBGC5		BRO	LINGO2			MSRB3
DFNA25	KURU		BSN	LRP1			MTRNR1
DFNA2A	MGC4067		BSND	LRRIQ3			MTTL1
DFNA2B	MHP2		BZW1	LYZL1			MTTS1
DFNA31	MYSPC		CABP2	MAPK10			MYH14
DFNA33	OI2		CACNA1D	MED14			MYH9
DFNA36	POROK3		CACNB4	MEF2D			MYO15A
DFNA38	SCA16		CACNG2	MIR4272			MYO3A
DFNA3A	SCA6		CAL5	MIR4527HG			MYO3A
DFNA3B	TSC		CAL7	MMP16			MYO6
DFNA40	VAIHS		CALB1	MMP17			MYO6
DFNA42	WFS		CALCA	MOAP1			MYO7A
DFNA44	CJD		CAPZB	MOG			MYO7A
DFNA47	DFNA11		CAR8	MPPED2			MYO7A
DFNA49	DFNA6		CARS2	MRPL37			NARS2
DFNA50	DFNA72		CASP3	MRVI1			NLRP3
DFNA52	DFNB1B		CBL	MSL3P1			OPA1
DFNA54	EIEE42		CBY1	MTDH			OSBPL2
DFNA56	EIG9		CC2D2A	MTND4P19			OTOA
DFNA58	EKVP1		CCDC92	NBEA			OTOF
DFNA6	EVA		CCN2	NCOA7			OTOF
DFNA65	HOMGSMR		CCN5	NEDD4L			OTOG
DFNA69	IBGC1		CD151	NGF			OTOGL
DFNA70	IMF2		CDH23	NLRP1			P2RX2
DFNA71	OI3		CDKN1A	NLRP1			PAX3
DFNA73	PPK		CDKN1B	NMUR2			PCDH15
DFNA9	SCA29		CDKN2D	NMUR2			PCDH15
DFNB100	SNEDS		CDO1	NOTCH4			PDZD7
DFNB101	X25		CEACAM16	NOVA1			PEX1
DFNB102	DFNA14		CECR2	NR2F2-AS1			PEX6
DFNB103	DFNA3A		CELSR1	NRP1			PJVK
DFNB109	ECTD2		CEP250	NSD1			PJVK
DFNB11	IBGC2		CES1F	ONECUT2			PNPT1
DFNB110	LMNS		CHAC	OR4C3			POLR1C
DFNB111	OI4		CHCHD10	OR4S1			POLR1D
DFNB12	TDH2B		CHD7	PAPPA			POU3F4
DFNB15	DFNA38		CHRD	PGCP			POU4F3
DFNB16	EDSARTH1		CHRM1	PHACTR1			PRPS1
DFNB18A	HED2		CHRNA10	PHF20			PTPRQ
DFNB18B	KID		CHRNA9	PLCE1			PTPRQ
DFNB1A	CTRCT41		CHTL	POLD2P1			RDX
DFNB1B	HID		CHUK	POU5F1P2			ROR1
DFNB2	WFSL		CIB2	PPIAP39			S1PR2
DFNB22			CIR	PRDM16			SERPINB6
DFNB23			CISD2	PRKG1			SIX1
DFNB24			CITED2	PSTK			SIX1
DFNB26			CKB	PTPRD			SIX5
DFNB26M			CKMT1	RABGAP1L			SLC17A8
DFNB3			CKR	REST			SLC22A4
DFNB30			CLCN1	RNA5SP482			SLC26A4
DFNB31			CLCNKB	RNF213			SLC26A4
DFNB32			CLDN11	RPEL1			SLC26A5
DFNB35			CLDN14	RPL36AP26			SLITRK6
DFNB37			CLDN9	RPS7P8			SMPX
DFNB4			CLEC16A	RPS7P8			SNAI2
DFNB42			CLEC3B	RPSAP40			SOX10
DFNB44			CLIC5	RRBP1			STRC
DFNB45			CLRN1	RSU1			STRC
DFNB49			CM	SCN11A			STRC-CATSPER2
DFNB51			CMAH	SDCBPP3			STRCP1
DFNB55			CO	SDR9C7			SYNE4
DFNB57			COCH	SLC24A3			TBC1D24
DFNB59			COD	SLC35D2			TBC1D24
DFNB6			COL11A1	SMYD3			TBX1
DFNB63			COL11A2	SNRPEP6			TCOF1
DFNB66			COL1A1	SNX24			TECTA
DFNB67			COL2A1	SORBS1			TECTA
DFNB7			COL4A2	SPINK2			TECTB
DFNB72			COL4A3	SPINK2			TIMM8A
DFNB74			COL4A3BP	STAT6			TJP2
DFNB77			COL4A4	STK10			TMC1
DFNB79			COL9A1	SUCLG2P4			TMC1
DFNB82			COL9A2	SUGCT			TMEM132E
DFNB83			COSA	SUMO2P1			TMIE
DFNB84A			COX4I1	SUV39H2			TMPRSS3
DFNB84B			CPLANE1	SV2C			TNC
DFNB86			CPLX1	SVIL			TPRN
DFNB88			CRF3	SYPL1P1			TRIOBP
DFNB89			CRHR2	TAAR6			TSPEAR
DFNB9			CRKL	TAAR7P			TWNK
DFNB91			CRSL	TBC1D7			USH1C
DFNB94			CRYGN	TBXAS1			USH1C
DFNB95			CRYM	TFAM			USH1G
DFNB97			CS	TGFBR2			USH2A
DFNB99			CSF1	TMEM51			WFS1
DFNMYP			CSF1R	TMEM68			WFS1
DMXL2			CSK	TRMT9B			WHRN
DOORS			CSNK1A1	TRPM3			WHRN
DRT			CSNK1G2	TRPM8
EA1			CSNK2A1	TSBP1-AS1
EA3			CTL	TSC1
ECTD2			CTNNA2	TSPAN2
EDSARTH1			CTNNB1	TUBB4BP7
EEF1AKNMT			CTSD	UFL1
EIEE16			CTSL	UFL1-AS1
EIEE42			CYBA	USP9X
EKVP1			CYP17A1	VSTM4
ELMOD1			CYP19A1	WAPL
ELMOD3			CYP2E1	WASL
EPD			CYS1	WDR12
EPHA4			D6WSU163E	WSCD1
EPHB1			DCHS1	XKR4
EPHB2			DDR1	YAP1
EPHT2			DEFB43	YAP1
EPHT3			DFB	ZCCHC14
EPRPDC			DGCR8	ZDHHC6
EPS8			DIAPH3	ZMIZ1-AS1
ERK			DJ	ZMYND8
ESPN			DLEC1
ESRL2			DLL1
ESRP1			DLL3
ESRRB			DLX1
ETL2			DLX2
EVA			DLX5
EVA			DLX6
EVA1			DMBT1
EVC			DMD
EVC2			DNAH5
EYA1			DNAJC14
F2			DNAJC17
FEAT			DNAJC5
FGF22			DNASE1
FGF3			DNM1
FIME			DNMBP
FKHL10			DOCK7
FOXI1			DOK7
FPHH			DPCD
FREAC6			DSCAM
FTLE			DST
GAB1			DUOX2
GDF6			DUOXA2
GIPC3			DUSP6
GJB2			DVL1
GJB3			DVL2
GJB6			DVL3
GLM2			DWH
GPR103			DYRK1B
GPR98			E2F1
GPSM2			E2F4
GRM7			ECE1
GRXCR1			EDARADD
GRXCR2			EDIL3
H6			EDN1
HARS			EDN3
HARS1			EDNRA
HCIN			EDNRB
HED2			EFNB1
HEK8			EFNB2
HH5			EFNB3
HID			EGFR
HISPPD1			EH
HLP3			EHD4
HMNDYT2			EIF3C
HMX1			ELMO3
HMX2			ELMOD1
HMX3			EMX2
HOX1F			ENPP1
HOXA1			EPHB2
HPE3			EPN3
HRAS			EPS8
HTR3			EPS8L2
HTT			EPT
HXB			EPYC
ILDR1			ERBB2
INT1			ERBB4
INT2			ERCC6
IOSCA			ERCC8
IREB2			ERLEC1
ITGA8			ESPN
JBTS32			ESPNL
JBTS8			ESR2
JXC1			ESRP1
KABUK1			ESRRB
KARS			ESRRG
KARS1			EXT1
KCNA1			EYA1
KCNA9			EYA3
KCNJ10			EYA4
KCNMB1			FADS3
KCNN2			FAM107B
KCNQ1			FAM166B
KCNQ4			FAM20C
KCR1			FAM53B
KCTD12			FAR
KFS1			FAS
KIAA0062			FAT1
KIAA0331			FAT4
KIAA0433			FBLN1
KIAA0686			FBN2
KIAA0856			FBXO11
KIAA0859			FBXO2
KIAA1001			FBXO33
KIAA1154			FGF10
KIAA1171			FGF15
KIAA1199			FGF16
KIAA1526			FGF2
KIAA1778			FGF20
KID			FGF3
KINO			FGF8
KIP2			FGF9
KITLG			FGFR1
KMT2D			FGFR2
KNCN			FGFR3
KPL1			FIGN
KVLQT1			FLG
L5			FOLR1
LBN			FOS
LCA17			FOXC2
LDLRAD3			FOXH1
LGN			FOXI1
LHFPL5			FOXI3
LMX1			FOXN1
LMX1A			FOXO3
LOXHD1			FOXP2
LQT1			FOXP3
LRAD3			FREM2
LRP2			FRS2
LRTOMT			FRZL
LRTOMT1			FSCN2
LRTOMT2			FUZ
MARVD2			FXN
MARVELD2			FZD4
MASS1			GABPA
MCM2			GABRA1
MCOLN3			GABRA5
MCOP4			GABRA6
MCOPCB5			GABRB2
MCOPCB6			GABRB3
MERTK			GABRD
MET			GAS1
METTL13			GAS2L2
MGF			GATA2
MGLUR7			GATA3
MIR182			GBX2
MIR96			GDF6
MIRAS			GDN
MIRN182			GENA100
MIRN96			GENA401
MITF			GFI1
MIWC			GGA1
MJD			GIPC3
MLL2			GJA1
MMAC1			GJB2
MMP1			GJB3
MMP1			GJB6
MPZL2			GJC3
MRAMS			GLI2
MSRB3			GLI3
MTDPS4A			GM12258
MTDPS4B			GNA11
MTDPS7			GNAQ
MYO15A			GNAS
MYO1A			GOLGA1
MYO3A			GOLPH3
MYO6			GORASP1
MYO7A			GPR152
NARS2			GPR89
NDCAMA			GPSM2
NDNC8			GPX1
NET			GRB2
NEUROD1			GRIA2
NIDDM			GRID1
NKX5.1			GRID2
NOX3			GRIN1
NPHP19			GRM1
NRG3			GRXCR1
NSC			GRXCR2
NSRD9			GSC
NTN			GSDMA3
NTRKR1			GSDME
NTT			GTPBP2
OC90			GUSB
OCA1A			GY
OCD1			H13
OCP2			HAND1
OFC1			HAND2
OFC14			HAPLN1
OHST			HARS
OI1			HB
OI15			HCN2
OI2			HE
OI3			HES1
OI4			HES5
OPA7			HESX1
OSFD			HFM
OTGN			HGS
OTOA			HIC1
OTOF			HIPK3
OTOG			HKP
OTOGL			HMGA2
OTOP1			HMGXB3
OTOP2			HML
OTOP3			HMX1
P2RX4			HMX2
P2X4			HMX3
P518			HOXA1
PASNA			HOXA2
PCBC			HOXA5
PCDH15			HOXB2
PDE			HPN
PDS			HPS1
PDZD7			HPS4
PEO			HPS5
PEOA3			HPS6
PEPNS			HR
PFET1			HSD17B4
PFIC4			HSPG2
PHR1			HTT
PI6			IDUA
PINS			IFT140
PITA5			IFT88
PJVK			IGF1
PKCB			IGF1R
PLA2L			IGSF9B
PLEKHB1			IKZF2
PMCA2			IKZF5
POLG			IL10RA
POLG1			IL13
POLGA			IL17RD
POU4F3			IL1R2
PPIP5K2			IL22
PPK			IL31RA
PRAD1			IL7
PRKCB1			ILDR1
PRLTS5			INSC
PTEN			IQGAP2
PTI			IREB2
PTPGMC1			IRF6
PTPRQ			IRS1
QRFP			ISL1
QRFPR			ITGA6
RB1			ITGA8
RBED1			ITGB1
RC3			ITGB4
RDX			JAG1
RECC1			JAG2
RFC1			JAK1
RH50A			KAT6B
RHAG			KAVH
RHBG			KCNA1
RHCG			KCNA10
RHDA1			KCNAB2
RHGK			KCNE1
RHNR			KCNE3
RMB35A			KCNJ10
ROR1			KCNMA1
RP38			KCNMB1
RP39			KCNN2
RP61			KCNQ1
RPRGL2			KCNQ4
RPS26			KDF1
RU2			KIDINS220
RYR2			KIF1A
SANDD			KIF1B
SANDO			KIF27
SANS			KIT
SCA3			KITL
SCA6			KL
SCABD			KLC2
SCAE			KLHL18
SCAR3			KLK5
SCF			KMT2A
SCYD1			KMT2D
SEMA3E			KPTN
SEMAH			KRAS
SERPINB6			KRIT1
SESAME			KRT10
SF			KRT2
SHEP3			KRT71
SHEP7			KRT90
SHH			LAMA2
SIX1			LAMA5
SK2			LAMB
SKP1			LAMC2
SKP1A			LARGE1
SLC17A8			LDAH
SLC26A4			LFNG
SLC39A14			LHFPL2
SLC6A4			LHFPL5
SLC9A9			LHX3
SLITRK6			LIMK2
SMARCE1			LIN28A
SMMCI			LMNA
SOBP			LMO4
SPI3			LMX1A
SQT2			LOXHD1
STRC			LPY
SUFU			LRBA
SUFUH			LRIG1
SUFUXL			LRIG2
SYNS4			LRIG3
SYT7			LRP2
TBC1D24			LRP6
TBX10			LRRC4
TCEB1L			LSE
TDH2B			LSM14A
TFAP2A			LYST
THPH1			M12ANU
TJP2			MACROD2
TMC1			MAFB
TMEM126A			MALF
TMEM132E			MAN2B1
TMHS			MAP3K1
TMIE			MAP3K20
TNC			MARVELD2
TPRN			MAU2
TRIC			MBP
TWINKLE			MC1R
TWNK			MCIDAS
TYR			MCOLN3
TYRO1			MCPH1
USH1B			MCTP1
USH1C			MDK
USH1D			MECOM
USH1F			MECP2
USH1G			MED10
USH1H			MED25
USH1K			MED28
USH2A			MED31
USH2C			MEF2C
USH2D			MFSD4B4
USH3			MGE
USH3A			MGRN1
USH3B			MIF
USH4			MINAR2
VGLUT3			MIR96
VHL			MITF
VIP2			MIX
VLGR1			MKKS
VTSIP			MKRN2
WAD			MKS1
WFRS			MMP14
WFS			MORC2A
WFS1			MP
WFSL			MPC169H
WHRN			MPC190H
WNT1			MPC202H
WNT3A			MPC203H
WS2A			MPC227H
ZIP14			MPC231H
ZO2			MPC285H
			MPC290H
			MPC312H
			MPC96H
			MPDZ
			MPV17
			MPZL2
			MSRB3
			MSX1
			MSX2
			MTAP
			MUC5B
			MUT1293
			MUT607
			MUT640
			MYC
			MYD88
			MYH1
			MYH9
			MYO10
			MYO15
			MYO1A
			MYO1C
			MYO3A
			MYO5A
			MYO6
			MYO7A
			NABP2
			NAGLU
			NAPA
			NCOA3
			NDP
			NDST1
			NDUFS4
			NEDD4L
			NEK5
			NEMP1
			NEUROD1
			NF1
			NF2
			NFIX
			NFKB1
			NGFR
			NIHLR1
			NIHLS1
			NIN
			NIPBL
			NISCH
			NKX3-2
			NM3
			NMA
			NMF110
			NMF118
			NMF172
			NMF370
			NMF391
			NOG
			NOTCH1
			NOTCH3
			NOX3
			NOXO1
			NPC1
			NPR3
			NPTN
			NR2F1
			NR4A3
			NRG1
			NSUN2
			NT5DC2
			NTF3
			NTF5
			NTN1
			NTNG2
			NTRK1
			NTRK2
			NTRK3
			N-TUTCA2
			NUR21
			NUR22
			NUR9
			NV
			NXN
			OAT
			OC90
			OCA2
			OCM
			ODA
			ODF2
			ODF3L2
			OPA1
			OPRL1
			OSR2
			OTOA
			OTOF
			OTOG
			OTOP1
			OTOS
			OTX1
			OTX2
			OVOL2
			P2RX7
			PADO
			PAL
			PANX1
			PARP1
			PAX2
			PAX3
			PAX5
			PAX6
			PAX8
			PAX9
			PBX1
			PCDH15
			PDZD7
			PEDC
			PGAP1
			PGO
			PHEX
			PHF6
			PHL1
			PHL2
			PIGQ
			PISA
			PITPNA
			PITPNM1
			PITX1
			PJVK
			PLA2G3
			PLAU
			PLCB4
			PLCG1
			PLES
			PLOD3
			PLS1
			PMP22
			POLB
			POLG
			POLH
			POU1F1
			POU3F3
			POU3F4
			POU4F1
			POU4F3
			PPFIA3
			PPIP5K2
			PPP6C
			PR
			PRDM5
			PRICKLE1
			PRKRA
			PRMT9
			PRRX1
			PSAP
			PSPH
			PSTPIP2
			PTA
			PTCH1
			PTCHD1
			PTK7
			PTN
			PTPN11
			PTPRQ
			PV
			PVT
			PWHL
			QK
			QVYR
			RAB10
			RAB11FIP3
			RAG1
			RALA
			RAP1GAP2
			RARA
			RB1
			RBA
			RBP1
			RDA
			RDH10
			RDNS
			RDX
			REG2
			RELN
			RERE
			REST
			RFX1
			RFX3
			RG
			RGN
			RGSC1015
			RGSC114
			RGSC1152
			RGSC1547
			RGSC1854
			RGSC190
			RGSC252
			RGSC376
			RGSC469
			RGSC513
			RGSC524
			RGSC558
			RGSC639
			RGSC670
			RGSC785
			RGSC788
			RGSC850
			RGSC852
			RGSC901
			RGSC920
			RIMS3
			RIPOR2
			RKY
			RND3
			RNF10
			ROBO3
			ROR1
			ROR2
			RORA
			RORB
			RPGRIP1L
			RPL27A
			RPL38
			RPS19
			RPS20
			RPS6
			RPS6KA3
			RSAD1
			RSPO2
			RUBIE
			S1PR2
			S1PR3
			SACC
			SALL1
			SALL4
			SALR
			SB2/1
			SBSE
			SCAPER
			SCARB2
			SCN8A
			SCRIB
			SCS
			SCUBE1
			SCUBE3
			SEC24B
			SELENOK
			SEVR
			SFN
			SFSWAP
			SH3PXD2A
			SH3PXD2B
			SHANK3
			SHH
			SIG
			SIX1
			SKC15
			SKIDA1
			SLC12A2
			SLC12A5
			SLC12A6
			SLC12A7
			SLC17A5
			SLC17A8
			SLC19A2
			SLC1A3
			SLC24A5
			SLC25A1
			SLC25A13
			SLC26A4
			SLC26A5
			SLC2A5
			SLC30A4
			SLC44A2
			SLC4A10
			SLC4A11
			SLC4A2
			SLC4A7
			SLC6A19
			SLC7A8
			SLC9A1
			SLCK
			SLITRK6
			SLS
			SMG9
			SMO
			SNAP25
			SNOL
			SNX29
			SOBP
			SOD1
			SOD2
			SOX2
			SOX9
			SPG11
			SPNS2
			SPRY2
			SPTBN1
			SPTBN4
			SRF
			SRRM4
			SRSF7
			ST
			STIM2
			STK36
			STRC
			SUN1
			SUN2
			SUPV3L1
			SY
			SYNE4
			SYNJ2
			TBC1D24
			TBX1
			TBX10
			TBX15
			TCF15
			TCOF1
			TECTA
			TECTB
			TERF2
			TFAP2A
			TFB1M
			TGFB2
			TGIF1
			THD
			THPR
			THRA
			THRB
			TI
			TIM
			TIP
			TKB
			TL5
			TLE4
			TLR4
			TM26
			TMC1
			TMC2
			TMCO6
			TMEM145
			TMEM30B
			TMEM51
			TMGC20
			TMGC27
			TMGC36
			TMGC37
			TMGC38
			TMGC42
			TMGC44
			TMGC46
			TMGC47
			TMGC52
			TMGC53
			TMGC54
			TMGC59
			TMGC60
			TMGC63
			TMGC64
			TMGC65
			TMGC66
			TMIE
			TMM
			TMPRSS2
			TMPRSS3
			TMTC4
			TNC
			TNFRSF11B
			TOMT
			TOX
			TPO
			TPRN
			TRAF6
			TRAM2
			TRIOBP
			TRMS
			TRP53
			TRP73
			TRPA1
			TRPV4
			TSHR
			TSHZ1
			TSLP
			TSPAN12
			TSSK4
			TTC26
			TTH
			TTLL1
			TTLL5
			TUB
			TULP1
			TWIST2
			TWSG1
			TYR
			TYRP1
			UBE2G1
			UBE2W
			UBE3B
			UBIAD1
			UCN
			UFDE
			ULK4
			UNC5B
			UNS
			UPF3B
			USH1C
			USH1G
			USH2A
			USP53
			UST
			UWL
			VANGL1
			VANGL2
			VARC
			VC
			VDR
			VNG
			VPS25
			VPS54
			VSS
			WA1L
			WARS2
			WBP2
			WDPCP
			WDR1
			WDR19
			WDR45
			WHL
			WHLL
			WHRN
			WLS
			WNT1
			WNT5A
			WNT7A
			WT
			ZDHHC11
			ZEB1
			ZFP119A
			ZFP24
			ZFP445
			ZFP719
			ZFYVE26
			ZIC3
			ZPLD1

## Sheet: Legend
OMIM "vestibuar": genes searched from OMIM with "vestibular" keyword (omim.org)
OMIM "vertigo": genes searched from OMIM with "vertigo" keyword (omim.org)
IMPC "Balance": genes associated with abnormal balance phenotype in international mouse phenotyping consortium (mousephenotype.org)
MGI "ear vestibular hearing": genes associated with abnormal ear/hearing/vestibular phenotype in mice from mouse genome informatics (informatics.jax.org)
Migraine GWAS: genes associated with migraine via GWAS
Mouse hair cells (Scheffer): genes highly expressed in mouse embryonic hair cells (Scheffer, D., Shen, J., Corey, D. P., & Chen, Z. (2015). Gene Expression by Mouse Inner Ear Hair Cells during Development. J. Neurosci., 35(16), 6366–6380.)
Mouse vestibular disease (Jones): genes associated with vestibular dysfunction in mice (Jones, S. M., & Jones, T. A. (2014). Genetics of Peripheral Vestibular Dysfunction: Lessons from Mutant Mouse Strains Sherri. J Am Acad Audiol, 25(3), 289–301.)
OtoSCOPE v8: genes included in OtoSCOPE v8
