# Supplementary material for: Rare Coding Variants in Patients with Non-Syndromic Vestibular Dysfunction
Source: Genes (Basel). 2023 Mar 30;14(4):831. doi: 10.3390/genes14040831 (PMC10137884; doi:10.3390/genes14040831)
Supplement: Supplementary file 1 [file genes-14-00831-s001.zip › genes-2300342-suppl-new/GenesPediatricVestibular_TableS3.xlsx]

## Sheet: Sheet1
Table S3. Excluded rare variants that were identified in exome sequence data of five US children with vestibular dysfunction
Patient	Gene	cDNA variant	Amino acid variant	Reason for filtering out
1	ALDH1L1	NM_001270365: c.1078G>A	p.(Val360Ile)	Associated with hyperactivity in mice (MGI); no vestibular component
1	SCRIB	NM_015356: c.4622C>A	p.(Ser1541Tyr)	Associated with abnormal cochlear/organ of Corti morphology in mice (MGI), no vestibular component
1	MUC5B	NM_002458: c.1187C>T	p.(Pro396Leu)	Upregulated in middle ear of chronic otitis media patients, no vestibular component
1	NEDD4L	NM_001144967: c.163A>G	p.(Asn55Asp)	Associated with abnormal auditory brainstem response in mice (IMPC), no vestibular component
2	KIF1B	NM_001365953: c.2164C>T	p.(Arg722Cys)	Associated with abnormal outer ear morphology in mice (MGI), no vestibular component
2	OTOF	NM_194322: c.2884G>A	p.(Glu962Lys)	Associated with DFNB9, no vestibular or balance component
2	COL7A1	NM_000094: c.7861C>A:	p.(Pro2621Thr)	Associated with epidermolysis bullosa, no vestibular or balance component
2	EVC	NM_001306090: c.107C>G	p.(Ala36Gly)	Associated with Ellis-van Creveld syndrome, no vestibular or balance component
2	WFS1	NM_001145853: c.1831C>T	p.(Arg611Cys)	Associated with DFNA14 and DFNA38, no associated vertigo/vestibular component
2	FAT1	NM_005245: c.2246A>G	p.(Asn749Ser)	Associated with renal and forebrain abnormalities in mice, no vestibular component
2	HR	NM_005144: c.2090G>A	p.(Arg697Gln)	Associated with alopecia in humans, associated with decreased cochlear hair cells in mice, no vestibular component
2	DYDC2	NM_001270041: c.147G>C	p.(Glu49Asp)	High expression in mouse utricular cells
2	NIN	NM_016350: c.3599A>T	p.(Asp1200Val)	Increased ABR threshold in mice (MGI), no vestibular component
2	MAP3K20	NM_016653: c.2059T>C	p.(Ser687Pro)	Involved in centronuclear myopathy 6 (muscle weakness and delayed motor development), no vestibular component
3	PLS1	NM_001145319: c.1175A>G	p.(Glu392Gly)	Abnormal inner hair cell stereocilia in mice (MGI), no vestibular component
3	DPCD	NM_001329742: c.C352T	p.(Arg118*)	Increased susceptibility to otitis media in mice (MGI), no associated vestibular component
3	SH3PXD2A	NM_014631: c.307G>A	(p.Ala103Thr)	Abnormal stapedial artery topology in mice (MGI), no associated vestibular component
3	IGSF9B	NM_001277285: c.2860C>T	p.(Arg954Trp)	Increased ABR threshold in mice (MGI), no vestibular component
3	FRS2	NM_001278357: c.1127C>T	p.(Thr376Ile)	Decreased hearing in mice (MGI), no vestibular component
3	DUOX2	NM_001363711: c.3383G>A	p.(Arg1128His)	Increased ABR threshold in mice, no vestibular component
4	KCNQ4	NM_004700: c.419T>C	p.(Ile140Thr)	Associated with DFNA2a, no vestibular component
4	RYR2	NM_001035: c.8407C>T	p.(Arg2803Trp)	Associated with ventricular arrhythmias, no vestibular component
4	SLC12A2	NM_001046: c.505G>A	p.(Val169Met)	Associated with DFNA78, no vestibular component
4	UBE3B	NM_130466: c.964C>A	p.(Leu322Ile)	Associated with psychomotor delay, no vestibular component
4	GSDME	NM_001127454: c.61G>A	p.(Gly21Ser)	Implicated in DFNA5, non-syndromic hearing loss but no vestibular component
4	SLC44A2	NM_001145056: c.355C>T	p.(Leu119Phe)	Associated with sensorineural hearing loss, abnormal organ of Corti and decreased inner hair cells in mice (MGI), no vestibular component
5	FAM107B	NM_001282697: c.185G>A	p.(Arg62Gln)	Impaired hearing in mice (MGI), no vestibular component
5	RPEL1	NM_001143909: c.584T>C	p.(Val195Ala)	Associated with DFNA21, no vestibular component
5	SLC7A8	NM_001267037: c.533C>T	p.(Thr178Met)	Cochlear hair cell degeneration in mice, no vestibular component
5	CEACAM16	NM_001039213: c.578G>A	p.(Arg193Gln)	Associated with DFNA4B and DFNB113, no vestibular component
